# Supplementary material for: Semi-Crystalline Polyoxymethylene-co-Polyoxyalkylene Multi-Block Telechels as Building Blocks for Polyurethane Applications
Source: Polymers (Basel). 2022 Feb 23;14(5):882. doi: 10.3390/polym14050882 (PMC8912848; doi:10.3390/polym14050882)
Supplement: Supplementary file 1 [file polymers-14-00882-s001.zip]

Archive with 1 entries (1 files):
- polymers-1572542-supplementary.pdf
